# Supplementary material for: The multifaceted RisA regulon of Bordetella pertussis
Source: Sci Rep. 2016 Sep 13;6:32774. doi: 10.1038/srep32774 (PMC5020355; doi:10.1038/srep32774)
Supplement: Supplementary Tables [file srep32774-s2.xls]

## Sheet: table S1
Names	Symbols	BPSM MG vs BPSM
bp2924	_	-8.67426
bp1201	tcfA	-8.18636
bp3785	ptxD	-7.10383
bp2315	vag8	-6.91563
bp3783	ptxA	-6.64059
bp3787	ptxC	-6.6173
bp1054	prn	-6.48474
bp3784	ptxB	-6.45297
bp3786	ptxE	-6.29803
bp0216	sphB1	-6.29542
bp3788	ptlA	-6.28166
bp3494	brkA	-5.98022
bp3789	ptlB	-5.92979
bp2925	_	-5.88368
bp0856	bfrD	-5.85625
bp3792	_	-5.80889
bp1119	fim2	-5.72449
bp3790	_	-5.69641
bp2263	bscE	-5.66933
bp2262	bscD	-5.59786
bp0760	cyaA	-5.59533
bp1876	bvgR	-5.34711
bp3791	_	-5.31882
bp2936	_	-5.25614
bp2264	bscF	-5.14731
bp1883	fimD	-4.97064
bp3794	_	-4.96917
bp3405	ompQ	-4.95284
bp2233	_	-4.94069
bp1881	fimB	-4.85752
bp3793	_	-4.85171
bp2234	brpL	-4.83475
bp2927	_	-4.78462
bp2256	bsp22	-4.72425
bp2253	bopD	-4.69862
bp2926	_	-4.60021
bp3795	_	-4.58043
BP1879	fhaB	-3.98801
bp0499	_	-4.53791
bp1568	fim3	3.0317
bp3150	wbpO	3.03605
bp1629	wbpO	3.10314
bp0546	_	3.17593
bp2468	vrg-6	3.20271
bp3707	_	3.22904
bp1632	wcbO	3.44838
bp1303	_	3.52589
bp2020	_	3.69573
bp3518	_	3.77405
bp1302	_	3.81443
bp2569	_	4.00753
bp2780	_	4.03613
bp2148	_	4.0911
bp1631	wcbA	4.44569
bp1705	_	4.61165
bp2779	_	4.7487
bp1738	_	4.85753
bp1737	_	4.92195
bp1619	_	4.99644
bp1618	tviD	5.02938
bp2775	_	5.08086
bp1736	_	5.10157
bp1620	_	5.41433
bp3517	_	5.436
bp1623	kpsM	5.46146
bp1626	wbpT	5.56562
bp3280	_	5.5916
bp1625	kpsE	5.71603
bp1624	kpsT	5.99522
bp2782	_	6.11438
bp1627	vipC	6.23367
bp1628	wza	6.40165

## Sheet: table S2
Names	Symbols	BPSM DRisA vs BPSM	BPSM Mg vs BPSM
bp3554	risA	-6.12053	0.661742
bp0987	_	-5.01088	0.87689
bp2718	_	-3.1172	1.06652
bp3515	_	-2.94137	0.806779
bp3514	_	-2.88281	0.731478
bp2139	_	-2.63225	0.713924
bp3088	_	-2.61216	2.00185
bp2717	_	-2.51269	1.07605
bp2922	bfrG	-2.51218	1.28359
bp3264	trpE	-2.51034	-1.6631
bp0205	_	-2.48147	0.00696158
bp2923	_	-2.28404	1.6011
bp1618	tviD	-2.27251	5.02938
bp3231	osmB	-2.26504	2.19286
bp2782	_	-2.25813	6.11438
bp0900	_	-2.14209	2.80861
bp1620	_	-2.12418	5.41433
bp3723	_	-2.10516	2.29477
bp2921	_	-2.03216	1.1107
bp3261	trpC	-2.00936	-1.1345
bp2468	vrg-6	-1.81339	3.20271
bp1112	bipA	-1.67757	-0.242359
bp1371	flgM	2.01408	-0.0157018
bp1708	_	2.03147	-0.0239633
bp1024	motA	2.07754	-0.0666349
bp1379	flgH	2.14777	-0.0752653
bp1377	flgF	2.16401	0.0807259
bp1026	cheY	2.18799	-0.294077
bp0939	_	2.20234	1.04159
bp2005	_	2.2111	-0.337939
bp1025	motB	2.23984	-0.330065
bp1478	_	2.26286	0.683791
bp1378	flgG	2.35512	-0.0785061
bp1380	flgI	2.41209	0.0615669
bp1991	_	2.43958	1.45845
bp1375	flgD	2.553	-0.104222
bp0876	_	2.5654	-0.250673
bp1524	_	2.59567	0.113207
bp0176	_	2.83693	0.33214
bp0314	_	2.95623	-0.0618441
bp0895	_	2.95825	0.133123
bp3511	_	2.96497	-0.663289
bp1374	flgC	3.04703	0.0522884
bp1373	flgB	3.13864	0.0882524
bp1376	flgE	3.1616	0.0241446
bp2487	_	3.24969	0.499869
bp1071	pstS	3.32476	-0.152324
bp0877	_	3.32562	0.0244034
bp1091	_	3.84265	0.00135217
bp2629	_	3.8724	-0.0146446
bp2627	_	4.01124	-0.380065
bp1023	flhC	4.49959	-0.219235
bp1022	flhD	4.84803	-0.14137

## Sheet: table S3
Names	Symbols	BPSM DRisA MG vs BPSM	BPSM MG vs BPSM
bp2924	_	-5.88364	-8.67426
bp3785	ptxD	-5.0823	-7.10383
bp1201	tcfA	-6.31045	-8.18636
bp3784	ptxB	-4.83061	-6.45297
bp3786	ptxE	-4.86634	-6.29803
bp3792	_	-4.92038	-5.80889
bp3494	brkA	-4.76776	-5.98022
bp3788	ptlA	-4.79388	-6.28166
bp3787	ptxC	-4.97933	-6.6173
bp3789	ptlB	-4.78734	-5.92979
bp2262	bscD	-3.88665	-5.59786
bp3405	ompQ	-2.97485	-4.95284
bp2925	_	-4.11756	-5.88368
bp3794	_	-4.01085	-4.96917
bp2263	bscE	-3.84298	-5.66933
bp0856	bfrD	-3.67474	-5.85625
bp2264	bscF	-3.52636	-5.14731
bp3783	ptxA	-4.85034	-6.64059
bp2927	_	-3.56872	-4.78462
bp2315	vag8	-5.78403	-6.91563
bp3795	_	-3.85069	-4.58043
bp3793	_	-4.30066	-4.85171
bp0535	_	-2.09432	-2.71139
bp2261	bcrD	-2.70298	-4.34361
bp2253	bopD	-3.78617	-4.69862
bp3791	_	-3.7647	-5.31882
bp2926	_	-3.30574	-4.60021
bp3790	_	-4.23228	-5.69641
bp2256	bsp22	-2.65379	-4.72425
bp2235	bscC	-3.04158	-3.5397
bp2233	_	-3.13384	-4.94069
bp2255	_	-3.42511	-4.16745
bp3796	_	-3.15865	-3.86507
bp2237	bscU	-3.06167	-3.94895
bp1054	prn	-1.25645	-6.48474
bp1879	fhaB	0.117895	-3.98801
bp2936	_	-0.565658	-5.25614
bp1883	fimD	-1.84521	-4.97064
bp0760	cyaA	-1.97432	-5.59533
bp1881	fimB	-1.37787	-4.85752
bp1119	fim2	-1.79257	-5.72449
bp1884	fhaC	-1.9438	-4.2409
bp0216	sphB1	-2.58535	-6.29542
bp1880	fimA	0.119409	-3.36619
bp1876	bvgR	-1.08021	-5.34711
bp1496	_	-1.34236	-2.89414
bp2747	_	-0.365645	-2.17104
bp1878	bvgA	-0.195251	-2.49923
bp0259	cydA	0.761094	-2.23005
bp0761	cyaB	-1.2234	-2.95569
bp2486	_	0.633395	-2.73706
bp1882	fimC	-1.50784	-4.02418
bp3554	risA	-5.89483	0.661742
bp0987	_	-4.71872	0.87689
bp1189	_	-2.29442	-0.44292
bp0205	_	-2.28542	0.00696158
bp2560	_	-1.85327	1.46879
bp3011	_	-1.92176	-0.898316
bp3238	_	-2.3092	0.445726
bp1504	osmC	-1.96079	0.909864
bp2139	_	-2.66363	0.713924
bp1112	bipA	2.39113	-0.242359
bp1708	_	2.3359	-0.0239633
bp1113	_	3.25855	0.196025
bp3531	tonB	2.86183	0.636796
bp2487	_	3.06612	0.499869
bp1707	_	1.82131	0.163793
bp2005	_	2.02133	-0.337939
bp0314	_	2.91046	-0.0618441
bp1998	_	2.0917	0.529369
bp2002	_	1.9609	0.363508
bp1374	flgC	2.53435	0.0522884
bp1709	_	1.99251	0.0531407
bp1380	flgI	2.24946	0.0615669
bp1478	_	2.09296	0.683791
bp1605	_	1.68697	0.173259
bp1376	flgE	2.89389	0.0241446
bp1381	flgJ	1.68603	0.252999
bp3533	exbD	2.11272	0.362194
bp1378	flgG	2.07491	-0.0785061
bp2414	_	2.60649	0.633813
bp1375	flgD	2.05535	-0.104222
bp1997	_	2.09954	0.45844
bp2627	_	4.4333	-0.380065
bp1021	fliA	1.41276	0.214121
bp1379	flgH	1.72023	-0.0752653
bp1024	motA	1.77624	-0.0666349
bp1210	apbE	1.26249	-0.151249
bp1559	_	1.68003	0.171123
bp1373	flgB	2.76292	0.0882524
bp2001	_	2.17335	0.452114
bp1524	_	2.63218	0.113207
bp1990	_	2.31207	0.530859
bp1025	motB	1.95282	-0.330065
bp2004	_	1.39595	0.347209
bp0903	_	1.59348	0.347869
bp1994	_	2.04574	0.463863
bp1377	flgF	2.07977	0.0807259
bp1999	_	1.95739	0.439265
bp3532	exbB	1.91653	0.198615
bp2000	_	1.46744	0.439219
bp1996	_	1.82618	0.472604
bp1404	fliE	1.15784	-0.0195849
bp0641	_	2.22448	0.586226
bp0876	_	2.84146	-0.250673
bp3664	_	2.46733	0.175543
bp1028	cheA	1.0759	-0.162778
bp1560	_	2.94663	0.427677
bp1525	_	2.09533	0.15292
bp1710	_	2.06235	0.207464
bp1022	flhD	4.16274	-0.14137
bp1091	_	3.51067	0.00135217
bp0176	_	2.40109	0.33214
bp1371	flgM	2.15306	-0.0157018
bp1370	_	2.03895	-0.085872
bp0639	_	1.80123	0.510294
bp1359	_	1.61137	0.0661844
bp2629	_	4.1747	-0.0146446
bp0349	hurI	2.86441	-0.118468
bp0635	_	2.08411	0.544403
bp0640	_	2.16135	0.545943
bp0636	_	1.77243	0.464092
bp0877	_	3.18194	0.0244034
bp0638	_	2.11232	0.538203
bp2085	aceA	-0.481153	0.595941
bp0896	_	2.1535	-0.000268002
bp0637	_	1.84904	0.349981
bp3725	_	2.1857	0.0798314
bp1023	flhC	3.90288	-0.219235
bp3511	_	2.75239	-0.663289
bp0895	_	2.91975	0.133123
bp0627	_	2.07464	2.218
bp0628	_	2.12517	2.35561
bp1705	_	2.53507	4.61165
bp2496	_	2.19451	2.7017
bp3501	_	2.19693	2.13177
bp3871	_	2.25908	2.25528
bp2886	_	-0.0610576	2.30558
bp1565	_	-0.162138	1.86165
bp2150	_	-0.647036	1.10214
bp0713	_	1.08106	1.68978
bp3708	_	0.445682	2.69113
bp3088	_	-2.88585	2.00185
bp3709	_	0.846731	2.54393
bp1311	_	0.613537	2.64904
bp1626	wbpT	-0.142743	5.56562
bp2132	_	-0.727484	2.57613
bp2775	_	-0.415889	5.08086
bp1632	wcbO	-0.0940852	3.44838
bp3221	_	-0.854486	1.94647
bp0189	_	-0.619334	2.30548
bp1631	wcbA	-0.156712	4.44569
bp2569	_	-0.308072	4.00753
bp1627	vipC	-0.255633	6.23367
bp1625	kpsE	-0.115475	5.71603
bp2779	_	-0.650872	4.7487
bp2803	_	-0.527717	2.33721
bp1303	_	-1.54791	3.52589
bp2780	_	-0.608282	4.03613
bp1623	kpsM	-0.145083	5.46146
bp1624	kpsT	-0.0425627	5.99522
bp1313	_	-0.0165999	2.64614
bp3518	_	-0.181228	3.77405
bp1628	wza	-0.356651	6.40165
bp1568	fim3	-0.238715	3.0317
bp1310	_	-0.305737	2.59296
bp1738	_	-0.998996	4.85753
bp3280	_	-0.391446	5.5916
bp1619	_	-1.60422	4.99644
bp0546	_	-1.65937	3.17593
bp2468	vrg-6	-1.72592	3.20271
bp3723	_	-2.13806	2.29477
bp1620	_	-1.83486	5.41433
bp3517	_	-0.934617	5.436
bp2148	_	-1.67207	4.0911
bp1737	_	-1.50346	4.92195
bp1736	_	-1.21332	5.10157
bp3231	osmB	-2.60291	2.19286
bp1618	tviD	-2.06766	5.02938
bp1302	_	-1.82427	3.81443
bp2782	_	-2.60764	6.11438
bp0900	_	-0.87133	2.80861
bp1305	_	-1.80378	2.05427

## Sheet: table S4
Names	Symbols	BPSM DRisA vs BPSM	BP536 RisAD60E vs BP536	BP536 RisAD60N vs BP536	BPSM DrisK vs BPSM	BPSM MG vs BPSM	BPSM DRisA MG vs BPSM	BP536 RisAD60E MG vs BP536	BP536 RisAD60N MG vs BP536	BPSM DrisK MG vs BPSM
bp3554	risA	-6.12053	-0.227674	-0.995618	0.294852	0.661742	-5.89483	-0.303408	-0.654011	-0.0720086
bp1054	prn	0.286919	-0.53045	-0.27722	0.589629	-6.48474	-1.25645	-4.43668	-6.95529	-5.46498
bp1879	fhaB	-0.198234	-0.079031	-0.0538697	0.597189	-3.98801	0.117895	-2.82728	-2.88431	-5.98083
bp2936	_	0.284806	-0.363507	-0.0558422	0.164268	-5.25614	-0.565658	-3.51397	-5.29956	-7.16115
bp1883	fimD	0.171616	-0.141384	-0.547031	0.488314	-4.97064	-1.84521	-4.07372	-4.67273	-5.58384
bp0760	cyaA	0.442444	0.0934921	0.0842959	0.876604	-5.59533	-1.97432	-3.76195	-5.46398	-4.59316
bp1881	fimB	0.727122	0.15059	-0.206461	0.836908	-4.85752	-1.37787	-3.34807	-4.30739	-5.03269
bp1119	fim2	-0.352594	-1.07329	-0.427339	0.194088	-5.72449	-1.79257	-3.54325	-5.3324	-5.30512
bp1880	fimA	-0.318441	0.13856	-0.325721	0.595948	-3.36619	0.119409	-2.39687	-2.76532	-4.43274
bp1876	bvgR	0.146189	0.0414943	-0.630465	0.0983317	-5.34711	-1.08021	-3.50907	-5.43397	-4.27706
bp3783	ptxA	0.464756	-0.417639	-0.00440978	0.589077	-6.64059	-4.85034	-5.3168	-5.02336	-5.59474
bp2315	vag8	-0.150754	-1.78021	0.792567	0.878331	-6.91563	-5.78403	-5.3103	-4.94475	-5.04344
bp3494	brkA	-0.614722	-0.690522	-0.605265	0.231152	-5.98022	-4.76776	-5.46785	-6.07581	-5.357
bp0987	_	-5.01088	-0.258943	-2.26613	-0.795816	0.87689	-4.71872	-1.17393	-3.02577	-1.48028
bp2139	_	-2.63225	0.580448	-2.80439	-0.398128	0.713924	-2.66363	0.514098	-3.27042	-1.44181
bp3514	_	-2.88281	-0.624838	-2.24483	-0.451055	0.731478	-2.54861	-0.749897	-2.70991	-1.97272
bp2718	_	-3.1172	-1.31451	-0.268025	-0.557852	1.06652	-3.02525	-1.67975	1.11038	-1.37352
bp0205	_	-2.48147	-0.0789982	-1.60868	-0.987803	0.00696158	-2.28542	-0.108065	-2.16108	-0.407075
bp3515	_	-2.94137	-0.617165	-2.4018	-0.111271	0.806779	-2.65811	-0.717026	-2.53222	-1.75743
bp1504	osmC	-1.90431	0.0546643	-1.74857	-0.524492	0.909864	-1.96079	0.872743	-1.63022	-0.648247
bp0720	_	-0.925467	0.430616	-0.963083	0.28525	-0.152415	-1.0124	0.611409	-1.19165	1.53921
bp2571	_	-1.38836	-0.0252682	-1.21072	0.109473	1.39481	-1.35296	0.6718	-1.73327	0.531333
bp1503	_	-1.82034	0.226635	-1.64437	-0.360624	0.925248	-1.99433	1.17804	-1.43263	-0.600582
bp2174	_	-1.27852	1.70227	-1.57886	0.137264	-1.55604	-2.27544	0.258287	1.49005	1.31598
bp2175	_	-1.53028	1.72772	-1.38368	0.32651	-1.69761	-2.5988	0.0369796	1.45267	1.46965
bp3011	_	-1.37628	0.253342	-1.22998	0.53785	-0.898316	-1.92176	-1.909	-2.22093	-0.209725
bp0399	_	-0.72344	1.31671	-0.178786	0.397617	-1.47647	-0.181977	-2.11755	-2.13617	-0.938982
bp0380	_	-1.33833	0.476742	0.0156032	0.865048	-2.10011	-1.93891	0.903203	-0.364457	0.548502
bp1592	_	-1.43191	-0.0141321	-1.14056	0.0431878	0.344911	-1.218	-0.339387	-0.554324	0.507821
bp3495	groEL	-0.702009	-0.191254	-0.287409	-0.275039	-0.163703	-0.791986	-1.54943	-0.513091	-1.11146
bp1112	bipA	-1.67757	-0.187623	-0.819581	-0.265518	-0.242359	2.39113	-1.36569	-0.0853988	-3.95138
bp1620	_	-2.12418	0.67015	-2.76664	-0.9737	5.41433	-1.83486	3.23875	-1.95791	-0.959554
bp0546	_	-1.85766	-0.145614	-2.51316	-0.468107	3.17593	-1.65937	2.13859	-1.80282	0.646458
bp2782	_	-2.25813	0.15426	-3.63714	-0.343247	6.11438	-2.60764	4.60026	-3.18625	0.439907
bp3723	_	-2.10516	0.0584764	-2.69784	-0.0102984	2.29477	-2.13806	1.65815	-2.771	0.55064
bp1302	_	-1.99003	0.761785	-2.75819	-0.404603	3.81443	-1.82427	2.53884	-1.67301	-1.2669
bp3088	_	-2.61216	0.219833	-1.80206	-0.299257	2.00185	-2.88585	0.959072	-2.10316	-1.03591
bp2148	_	-1.56641	0.0502413	-2.75899	-0.273019	4.0911	-1.67207	3.55739	-2.42095	0.854499
bp0900	_	-2.14209	-0.473165	-1.74762	-0.556288	2.80861	-0.87133	0.867816	0.763843	0.569441
bp1303	_	-1.68615	0.84744	-1.90715	-0.332683	3.52589	-1.54791	2.56999	-1.95404	-1.18628
bp0901	_	-1.28109	-0.378417	-1.73887	-0.22664	2.5777	-0.501935	0.830803	0.352769	0.349358
bp1738	_	-1.21365	-0.130177	-1.74988	-0.720844	4.85753	-0.998996	3.56366	-1.5831	0.467326
bp1736	_	-1.26074	-0.273239	-1.95187	-0.119927	5.10157	-1.21332	3.39141	-1.1323	0.639053
bp1618	tviD	-2.27251	0.849202	-2.90979	-1.28781	5.02938	-2.06766	3.3423	-1.37107	-1.97637
bp1737	_	-1.8954	-0.44383	-1.87889	-0.512462	4.92195	-1.50346	3.3624	-1.75832	0.518627
bp2922	bfrG	-2.51218	-0.723861	-1.08594	-0.640572	1.28359	-0.134264	-0.495901	1.50535	-0.537104
bp1619	_	-1.98617	0.756024	-2.75448	-1.03766	4.99644	-1.60422	3.10275	-1.45292	-1.35191
bp2468	vrg-6	-1.81339	-0.588755	-2.48077	-0.232236	3.20271	-1.72592	2.06173	-2.10508	-0.876828
bp3231	osmB	-2.26504	0.0420525	-2.53159	-0.408304	2.19286	-2.60291	1.05768	-2.71085	-1.4307
bp3533	exbD	0.734753	0.0936787	0.0022286	0.681131	0.362194	2.11272	2.00888	0.0613477	0.672115
bp1605	_	0.805094	-0.234213	-0.0645068	2.52378	0.173259	1.68697	3.64691	0.719763	1.60525
bp1560	_	1.72711	0.333887	0.260454	0.577332	0.427677	2.94663	1.78679	-0.0263173	0.690791
bp1561	_	1.40262	-0.110754	-0.0876981	1.43534	0.903675	2.56501	2.11112	-0.0413088	0.97531
bp1152	_	0.856002	0.052573	0.339939	2.25444	-1.2094	0.433689	2.44414	0.736906	1.22365
bp1153	_	1.04337	0.0219807	0.437176	1.89505	-0.960471	0.672229	2.36265	0.493413	0.796366
bp0134	_	1.21225	-0.0995516	-0.33672	0.0630093	1.47307	2.80398	1.63171	-0.272845	0.926348
bp1022	flhD	4.84803	0.164799	5.33559	0.297249	-0.14137	4.16274	1.4013	4.64974	6.40211
bp1023	flhC	4.49959	0.417149	4.71428	0.342102	-0.219235	3.90288	2.26428	6.51432	5.96822
bp1372	flgA	1.30499	0.0975269	0.661974	0.371866	-0.638859	1.12097	0.215472	3.60854	3.62374
bp1373	flgB	3.13864	-0.0305746	0.805572	0.0659739	0.0882524	2.76292	0.204199	5.59246	4.92061
bp1374	flgC	3.04703	0.103922	0.88379	-0.0754412	0.0522884	2.53435	0.272158	6.3249	5.0071
bp1376	flgE	3.1616	-0.180691	0.740837	-0.0570391	0.0241446	2.89389	0.382084	6.91376	5.32376
bp1378	flgG	2.35512	0.0237976	0.780078	0.0367224	-0.0785061	2.07491	0.244477	6.51448	4.8356
bp1379	flgH	2.14777	0.389626	0.98715	-0.172521	-0.0752653	1.72023	0.532793	5.13063	3.83574
bp1480	_	1.76781	-0.425957	1.68736	0.495149	-0.114325	1.06748	-1.37988	1.8731	-0.565627
bp2326	_	0.702419	-0.00701115	1.04085	-0.0935325	-0.421229	0.641993	-0.447439	0.334089	-0.0915601
bp1071	pstS	3.32476	0.426299	-1.64193	0.113785	-0.152324	2.57957	-2.39906	-2.07795	-0.655343
bp3440	_	1.804	-1.23281	0.60336	-0.256733	1.62299	2.23808	-2.16955	2.48563	-0.663669
bp2413	_	1.15272	0.271214	0.996234	-0.23187	1.82409	0.996562	0.446896	1.09355	0.534712
bp1990	_	1.99941	-0.0594195	1.83635	0.323362	0.530859	2.31207	0.0960773	1.16939	2.29781
bp0497	acpD	1.10636	0.855356	1.61704	0.769037	-0.251923	0.799113	0.513919	-0.327931	-0.314787
bp0823	_	1.46041	1.46657	0.991301	0.511943	-0.490802	1.45067	1.0056	0.562101	1.52914
bp2002	_	1.67904	-0.432621	1.79831	-0.250236	0.363508	1.9609	0.0429918	2.75269	2.14433
bp3626	rplN	-0.292213	-0.0160566	0.680756	-0.634901	-0.144837	-0.307588	-0.241126	0.169402	-2.29594
bp1798	_	0.581094	-0.190863	0.451549	-0.436442	1.23539	1.07325	0.0840015	0.135897	-0.509093
bp1802	hscB	0.525963	-0.0174438	1.1697	0.00425908	0.959484	1.08886	0.808074	0.289033	-0.709089
bp0176	_	2.83693	-0.0223535	1.92399	0.164165	0.33214	2.40109	0.0610768	3.48599	1.3351
bp1997	_	1.66286	-0.386779	2.09164	0.125853	0.45844	2.09954	0.284651	2.98011	2.1968
bp1708	_	2.03147	-1.51811	0.969387	-0.0668984	-0.0239633	2.3359	-0.578737	1.80021	0.290341
bp1292	_	0.504488	0.385958	0.933608	-0.0524768	0.488379	-0.0279498	0.222332	-0.51224	0.303751
bp2001	_	1.74774	-0.228203	1.75963	0.297281	0.452114	2.17335	0.0326925	2.70205	2.10857
bp1994	_	1.7319	-0.0891924	1.94052	-0.00693669	0.463863	2.04574	0.173555	2.41583	2.54854
bp1993	_	0.671451	-0.205299	1.43143	0.21965	0.529723	1.22395	-0.023595	2.02569	2.06134
bp0895	_	2.95825	0.185842	2.99885	0.324031	0.133123	2.91975	0.36964	3.20634	3.21159
bp3871	_	2.01877	0.0229912	0.164725	-0.0491592	2.25528	2.25908	-0.521163	0.0028606	0.336998
bp2005	_	2.2111	0.0679787	2.10781	-0.360209	-0.337939	2.02133	-0.376154	2.36617	1.0683
bp1999	_	1.77992	-0.274065	1.59971	0.16319	0.439265	1.95739	0.0733662	2.81795	1.96845
bp1091	_	3.84265	0.474239	2.50431	0.757615	0.00135217	3.51067	0.126446	3.26149	2.68857
bp0314	_	2.95623	0.402958	2.73811	0.108051	-0.0618441	2.91046	0.295101	4.26472	2.80664
bp1992	_	1.77645	-0.192998	2.02854	-0.0236683	1.07154	2.2965	0.288245	3.11777	3.00226
bp0879	_	0.86867	0.18184	1.09548	-0.0661244	0.10936	1.01924	0.178943	0.570267	0.403459
bp1524	_	2.59567	-0.0298876	2.28723	0.104558	0.113207	2.63218	0.109545	2.87491	2.22009
bp1479	_	1.97474	0.0251047	1.85711	-0.17714	0.346149	1.59539	0.131725	1.54919	0.411718
bp3057	_	1.3711	1.28067	2.54229	-0.192854	-0.166626	0.960236	2.499	2.1962	-2.05337
bp2627	_	4.01124	0.0440154	3.79753	0.138949	-0.380065	4.4333	0.223457	3.36074	3.10535
bp3511	_	2.96497	0.645797	2.47881	0.119693	-0.663289	2.75239	0.844843	3.22488	2.94623
bp1991	_	2.43958	-0.57864	2.43939	0.71137	1.45845	3.07737	0.654595	4.53622	3.56816
bp1023	flhC	4.49959	0.417149	4.71428	0.342102	-0.219235	3.90288	2.26428	6.51432	5.96822
bp2487	_	3.24969	-0.187587	1.18835	0.0710018	0.499869	3.06612	0.0935663	2.16795	1.36868
bp1478	_	2.26286	-0.0365147	1.99192	0.225165	0.683791	2.09296	0.039959	1.73681	0.763059
bp0877	_	3.32562	0.278264	2.9388	0.418283	0.0244034	3.18194	0.535291	3.01872	2.56635
bp2629	_	3.8724	0.0389705	3.88209	0.0900968	-0.0146446	4.1747	0.260271	4.96506	3.78269

## Sheet: table S5
Names	Symbols	BPSM DbvgR vs BPSM	BPSM DRisA vs BPSM	BPSM MG vs BPSM	BPSM DbvgR MG vs BPSM	BPSM DRisA MG vs BPSM
BP1876	bvgR	-6.21192	0.146189	-5.34711	-5.78728	-1.08021
BP3784	ptxB	-0.310993	0.331356	-6.45297	-5.47645	-4.83061
BP2315	vag8	0.345731	-0.150754	-6.91563	-5.25967	-5.78403
BP3494	brkA	-0.204278	-0.614722	-5.98022	-5.4467	-4.76776
BP2936	_	-0.378984	0.284806	-5.25614	-5.62017	-0.565658
BP1054	prn	0.334103	0.286919	-6.48474	-4.18844	-1.25645
BP1881	fimB	-0.525507	0.727122	-4.85752	-3.67781	-1.37787
BP1879	fhaB	0.25528	-0.198234	-3.98801	-3.02344	0.117895
BP1880	fimA	0.32868	-0.318441	-3.36619	-2.26051	0.119409
BP2747	_	0.239192	0.09454	-2.17104	-0.757812	-0.365645
BP1878	bvgA	-0.652712	-0.989912	-2.49923	-1.82811	-0.195251
BP2486	_	0.0554281	1.41246	-2.73706	-2.05832	0.633395
BP2749	putA	0.582034	1.33641	-3.60846	0.969557	1.53125
BP3554	risA	-0.19879	-6.12053	0.661742	-0.0249882	-5.89483
BP1112	bipA	-0.134403	-1.67757	-0.242359	-1.02993	2.39113
BP1022	flhD	5.50169	4.84803	-0.14137	5.51826	4.16274
BP1023	flhC	4.7652	4.49959	-0.219235	4.71278	3.90288
BP1024	motA	2.3756	2.07754	-0.0666349	2.8577	1.77624
BP1025	motB	2.49136	2.23984	-0.330065	3.68748	1.95282
BP1026	cheY	2.31316	2.18799	-0.294077	3.84648	2.19162
BP1028	cheA	1.29927	1.29294	-0.162778	2.37107	1.0759
BP1029	cheW	1.1571	1.13481	-0.180781	1.70553	0.895299
BP1030	tsr	1.1495	1.05376	0.17257	2.00405	0.939086
BP1366	flhB	1.24191	0.888392	0.116133	2.08398	0.51291
BP1373	flgB	2.97346	3.13864	0.0882524	3.76152	2.76292
BP1374	flgC	3.04757	3.04703	0.0522884	4.56366	2.53435
BP1375	flgD	2.45213	2.553	-0.104222	4.44206	2.05535
BP1376	flgE	2.83336	3.1616	0.0241446	5.48341	2.89389
BP1377	flgF	2.31504	2.16401	0.0807259	4.48113	2.07977
BP1378	flgG	2.23527	2.35512	-0.0785061	5.06785	2.07491
BP1379	flgH	1.67163	2.14777	-0.0752653	3.61995	1.72023
BP1380	flgI	2.09447	2.41209	0.0615669	3.96082	2.24946
BP1383	flgL	1.76674	1.2713	0.131662	2.78682	1.10623
BP1395	fliL	1.05826	1.00288	-0.0545934	2.09873	1.03764
BP1399	fliJ	1.35087	0.908633	-0.0553605	2.33868	0.837761
BP1400	fliI	1.20976	1.02467	0.17998	2.39553	0.759966
BP1404	fliE	1.99636	1.04043	-0.0195849	2.90965	1.15784
BP1409	fliS	1.14242	1.03415	-0.272852	1.84151	0.806485
BP1410	fliD	1.1273	1.25523	-0.396208	2.24319	0.955912
BP2775	_	2.04232	-0.452898	5.08086	1.72983	-0.415889
BP1620	_	2.44878	-2.12418	5.41433	3.68847	-1.83486
BP3517	_	3.694	-0.812698	5.436	3.94586	-0.934617
BP1619	_	2.40649	-1.98617	4.99644	3.34119	-1.60422
BP2468	vrg-6	2.24689	-1.81339	3.20271	2.07722	-1.72592
BP1303	_	1.30254	-1.68615	3.52589	1.96241	-1.54791
BP1568	fim3	2.17061	-0.583817	3.0317	3.14344	-0.238715
BP2496	_	0.376794	0.432171	2.7017	2.67565	2.19451
BP3705	_	0.240424	1.41456	2.39892	0.519717	1.44745
BP1704	_	0.568344	0.275223	2.84289	0.957716	1.15192
BP1302	_	1.15528	-1.99003	3.81443	2.43172	-1.82427
BP1738	_	2.8577	-1.21365	4.85753	4.41951	-0.998996
BP1737	_	2.99243	-1.8954	4.92195	4.43169	-1.50346
BP1705	_	1.52637	0.595293	4.61165	2.52159	2.53507
BP1618	tviD	2.03435	-2.27251	5.02938	3.44367	-2.06766
BP1619	_	2.40649	-1.98617	4.99644	3.34119	-1.60422
BP3517	_	3.694	-0.812698	5.436	3.94586	-0.934617
BP1620	_	2.44878	-2.12418	5.41433	3.68847	-1.83486
BP1625	kpsE	2.97353	-0.315808	5.71603	3.60596	-0.115475
BP3280	_	3.8504	-0.572275	5.5916	4.84521	-0.391446
BP1624	kpsT	2.88544	-0.166953	5.99522	3.83934	-0.0425627
BP2782	_	4.53346	-2.25813	6.11438	4.87799	-2.60764
BP1627	vipC	3.23816	-0.231245	6.23367	4.07518	-0.255633
BP1626	wbpT	2.62343	-0.105566	5.56562	3.5745	-0.142743
BP1628	wza	4.10642	-0.413374	6.40165	4.76051	-0.356651

## Sheet: table S6
bp3416F	CCGAGCACATGGATACGAT
bp3416R	ACAGGTTGACCACCAGCATA
bp2926F	CTACGCCATCTACCGCAAC
bp2926R	CATGGCATGGAAGAAGTCC
bp1201F	GGCAACGGTGTCTATGACC
bp1201R	CTCAACGCGTTCATCTCG
BP2315F	GTCTACACCAACGGCATCAG
BP2315R	GCATACTCGTAGTCGGCGTA
BP3783F	TCGACACTTATGGCGACAAT
BP3783R	TTGTGATAGACCCGCGTTAC
bp1119F	CCGACCACTGACTACAGCAC
bp1119R	TCATTGAGATTGGAAATCCG
bp1881F	ACGCCGTACTACGTGAACCT
bp1881R	AGTACTGCACCGACTTGGC
BP1054F	GACTGGAACAACCAGTCCATC
BP1054R	CGCTTACCTTGATGGTGGT
BP0216F	ACCTCTATTCGGCCAACATC
BP0216R	GGCGAAACTGTTGTTGAAGA
BP0987F	GGCTACATCATGACGACGAT
BP0987R	ACGACGAACAACACGATGAT
bp2139F	CAGCCTACGATGATGGCA
bp2139R	CGTAGCCGCTCTGATTCAT
bp3515F	GTTCGCACCCTGATAGACCT
bp3515R	GAGGAAATCGGTGGAAATGT
bp0205F	ATGGTTCGCTCTACATGCAA
bp0205R	TGATGTCATTCAGCTTGCG
bp1022F	ACAGCCGATAGTTCCTTGCT
bp1022R	ATCAGGATATCGGCCACTTC
bp1023F	CCATTCCTCGCTGTTCTACA
bp1023R	GGTACAGGCGGTATGCGT
bp1091F	CCGTCCCTGTATCGATTCTT
bp1091R	CGGTCAGCATGACAATCC
bp0349F	GATCGATGCCTTTCTGCAC
bp0349R	CGGTGCGTACCGATACCT
bp1560F	GATCGAGGATCCGGGTTAC
bp1560R	GATATCGGCTTCGTGGATG
bp1705F	TCAAGAAAGTGCTGGATTCG
bp1705R	GTAGTGATTGAACGCCATGC
bp0627F	CTTCGAGACCAGCGACAAG
bp0627R	AGGTTCACTTCGGTCAACG
bp3501F	AGCTCAACTACGCGACCAC
bp3501R	TCATCATGAACTGCACATCG
bp1627F	CGACATGAACCATTATTCGC
bp1627R	ATGGTCCGTCTTGGTACTCC
bp1568F	AACTGCCCAAGATTTCCAAG
bp1568R	GTCGTAGTTGGTGGTGATGC
bp2782F	GATGGCAGTCAGGTCGTG
bp2782R	GGCCGTCCTTCTCGTACTC
bp1625F	ATCGATTTCTGGTACGGCAT
bp1625R	CGAATTCGATGTCCACCAT
